# Supplementary material for: Expression of a Truncated Form of ODAD1 Associated with an Unusually Mild Primary Ciliary Dyskinesia Phenotype
Source: Int J Mol Sci. 2022 Feb 3;23(3):1753. doi: 10.3390/ijms23031753 (PMC8835943; doi:10.3390/ijms23031753)
Supplement: Supplementary file 1 [file ijms-23-01753-s001.zip]

Archive with 5 entries (5 files):
- ijms-1543469 - REVISED Supplementary w Fig S3.pdf
- Ostrowski Video S1 Control HNE cells.avi
- Ostrowski Video S2 UNC78.avi
- Ostrowski Video S3 Control HNE Profile.mp4
- Ostrowski Video S4 UNC 78 Profile.mp4
